# Supplementary material for: Inositol Phosphoryl Transferase, Ipt1, Is a Critical Determinant of Azole Resistance and Virulence Phenotypes in Candida glabrata
Source: J Fungi (Basel). 2022 Jun 21;8(7):651. doi: 10.3390/jof8070651 (PMC9322651; doi:10.3390/jof8070651)
Supplement: Supplementary file 1 [file jof-08-00651-s001.zip]

Archive with 12 entries (11 files):
- jof-1775877-supplementary/__MACOSX/
- jof-1775877-supplementary/__MACOSX/._Figure S1.pdf
- jof-1775877-supplementary/__MACOSX/._Figure S2.pdf
- jof-1775877-supplementary/__MACOSX/._Figure S3.pdf
- jof-1775877-supplementary/__MACOSX/._Supplementary sheet S1.xls
- jof-1775877-supplementary/__MACOSX/._Table S1.pdf
- jof-1775877-supplementary/Figure S1.pdf
- jof-1775877-supplementary/Figure S2.pdf
- jof-1775877-supplementary/Figure S3.pdf
- jof-1775877-supplementary/jof-1775877-supplementary.pdf
- jof-1775877-supplementary/Supplementary sheet S1.xls
- jof-1775877-supplementary/Table S1.pdf
