# Supplementary material for: Inositol Phosphoryl Transferase, Ipt1, Is a Critical Determinant of Azole Resistance and Virulence Phenotypes in Candida glabrata
Source: J Fungi (Basel). 2022 Jun 21;8(7):651. doi: 10.3390/jof8070651 (PMC9322651; doi:10.3390/jof8070651)
Supplement: Supplementary file 1 [file jof-08-00651-s001.zip › jof-1775877-supplementary/Supplementary sheet S1.xls]

## Sheet: Sheet1
Sheet S1. Comparative lipidomic data of WT, ΔCgipt1 and ΔCgskn1 strains. Data represented in nmol per mg lipid dry wt.
			WT		ΔCgipt1		ΔCgskn1
Mass	Compound Formula	Compound Name	Mean	SD	Mean	SD	Mean	SD
466.3	C22H44O7PN	LPC(14:1)	0.0757322	0.0289182	0	0	0.0312738	0.0286629
468.3	C22H46O7PN	LPC(14:0)	0.0157378	0.0272586	0	0	0	0
480.3	C23H46O7PN	LPC(15:1)	0.0141412	0.0244932	0	0	0	0
482.3	C23H48O7PN	LPC(15:0)	0.0522001	0.0904133	0	0	0.0166793	0.0288895
494.3	C24H48O7PN	LPC(16:1)	5.81081	3.15836	5.39633	1.47507	5.11817	0.155898
496.3	C24H50O7PN	LPC(16:0)	0.578391	0.146247	0.527544	0.181892	0.583975	0.381895
508.3	C25H50O7PN	LPC(17:1)	0.114701	0.108961	0	0	0	0
510.4	C25H52O7PN	LPC(17:0)	0.0765093	0.03305	0.0141412	0.0244932	0	0
520.3	C26H50O7PN	LPC(18:2)	0.108934	0.0950101	0.0117843	0.020411	0.347983	0.522213
522.4	C26H52O7PN	LPC(18:1)	6.48309	3.10362	4.77471	1.71004	5.58251	0.971636
524.4	C26H54O7PN	LPC(18:0)	0.464941	0.238385	0.366099	0.201871	0.319787	0.0724042
Total LPC			13.7952	6.86883	11.0906	3.35354	12.0004	0.852098
648.5	C34H66O8PN	PC(26:1)	0.489523	0.175704	0	0	0.0327233	0.0566785
650.5	C34H68O8PN	PC(26:0)	0.114965	0.0494015	0.00787784	0.0136448	0	0
676.5	C36H70O8PN	PC(28:1)	0.465071	0.0741677	0.133923	0.0229842	0.100334	0.090434
678.5	C36H72O8PN	PC(28:0)	0.157807	0.109711	0	0	0	0
702.5	C38H72O8PN	PC(30:2)	2.9954	0.412303	2.37774	0.13873	3.12326	0.0982205
704.5	C38H74O8PN	PC(30:1)	0.774022	0.276456	0.728186	0.0652578	0.705283	0.166574
706.5	C38H76O8PN	PC(30:0)	0.0157557	0.0272896	0	0	0	0
716.5	C39H74O8PN	PC(31:2)	0.832198	0.299762	0.669102	0.0667357	0.703205	0.0621754
718.5	C39H76O8PN	PC(31:1)	0.305398	0.109046	0.0842586	0.0745802	0.0986894	0.143531
720.5	C39H78O8PN	PC(31:0)	0.0949907	0.114376	0.0177251	0.0307008	0.0270097	0.0467822
730.5	C40H76O8PN	PC(32:2)	87.8557	17.278	80.5112	3.58765	88.8398	7.4898
732.5	C40H78O8PN	PC(32:1)	12.1749	2.34598	9.33412	0.763872	10.302	0.65489
734.6	C40H80O8PN	PC(32:0)	0.165244	0.153945	0.10892	0.114404	0.151064	0.0793539
744.5	C41H78O8PN	PC(33:2)	4.99255	2.03581	1.62814	0.187866	1.57228	0.268436
746.6	C41H80O8PN	PC(33:1)	4.42381	1.43053	0.297474	0.0208505	0.433454	0.0373195
748.6	C41H82O8PN	PC(33:0)	0.428102	0.0666807	0.119195	0.151562	0.116176	0.0763426
756.5	C42H78O8PN	PC(34:3)	4.13857	3.78054	2.64113	2.29265	0	0
758.6	C42H80O8PN	PC(34:2)	146.875	25.4375	138.488	6.1165	158.486	17.5351
760.6	C42H82O8PN	PC(34:1)	18.4391	3.82565	13.9213	0.422888	16.1997	1.58047
784.6	C44H82O8PN	PC(36:3)	1.24784	0.250148	0.940374	0.100316	1.34365	0.414431
786.6	C44H84O8PN	PC(36:2)	28.8468	5.74051	26.7423	1.23955	30.8732	3.09214
788.6	C44H86O8PN	PC(36:1)	7.48961	1.74805	4.70392	0.494815	6.53956	0.402349
812.6	C46H86O8PN	PC(38:3)	0.197745	0.194303	0	0	0	0
814.6	C46H88O8PN	PC(38:2)	0.433692	0.16183	0.153447	0.1391	0.32706	0.147539
Total PC			323.954	64.3367	283.609	9.86718	319.974	31.6364
424.2	C19H38O7PN	LPE(14:1)	0.0177742	0.0168847	0.0378005	0.0654724	0	0
438.3	C20H40O7PN	LPE(15:1)	0.013148	0.022773	0.00630009	0.0109121	0	0
440.3	C20H42O7PN	LPE(15:0)	0.0514584	0.0630477	0.0219134	0.037955	0.00775396	0.0134302
452.3	C21H42O7PN	LPE(16:1)	1.1534	0.78138	1.36821	0.300993	0.859581	0.0739784
454.3	C21H44O7PN	LPE(16:0)	0.128776	0.115306	0.0368875	0.0439134	0.202064	0.11954
466.3	C22H44O7PN	LPE(17:1)	0	0	0.0378005	0.0654724	0.0216003	0.0374128
468.3	C22H46O7PN	LPE(17:0)	0.0243874	0.0422403	0.00657401	0.0113865	0.0116309	0.0201454
478.3	C23H44O7PN	LPE(18:2)	0.038258	0.0208901	0.0514964	0.0446274	0.0465237	0.0805815
480.3	C23H46O7PN	LPE(18:1)	3.36397	1.94496	3.01674	0.96379	3.47193	0.83697
508.3	C25H50O7PN	LPE(20:1)	0.0448006	0.077597	0	0	0.0551085	0.0135071
510.4	C25H52O7PN	LPE(20:0)	0	0	0	0	0.0116309	0.0201454
Total LPE			4.83597	2.83991	4.58373	1.32608	4.68782	1.06106
606.4	C31H60O8PN	PE(26:1)	0.222572	0.180185	0.0153918	0.0266593	0.0405881	0.040459
608.4	C31H62O8PN	PE(26:0)	0.211586	0.0893549	0.043097	0.0668081	0.0698945	0.0367711
634.4	C33H64O8PN	PE(28:1)	0.0399046	0.0348886	0.00307836	0.00533187	0.0272316	0.0471665
660.5	C35H66O8PN	PE(30:2)	0.548985	0.211926	0.284748	0.169428	0.44582	0.17175
662.5	C35H68O8PN	PE(30:1)	0.00786691	0.0136259	0.045021	0.0408299	0	0
664.5	C35H70O8PN	PE(30:0)	0	0	0	0	0	0
674.5	C36H68O8PN	PE(31:2)	0.0530382	0.0598992	0	0	0.140048	0.125214
676.5	C36H70O8PN	PE(31:1)	0	0	0.0277052	0.0479868	0.0245084	0.0424499
678.5	C36H72O8PN	PE(31:0)	0.00786691	0.0136259	0	0	0.0264536	0.0247389
688.5	C37H70O8PN	PE(32:2)	18.6715	4.29196	20.2787	1.23203	22.1969	0.581806
690.5	C37H72O8PN	PE(32:1)	1.90964	0.739347	2.32249	0.624205	1.90725	0.56277
692.5	C37H74O8PN	PE(32:0)	0.0461864	0.0630391	0.0354011	0.0613165	0.0649668	0.0611385
702.5	C38H72O8PN	PE(33:2)	0.67437	0.288654	0.517164	0.10489	0.266481	0.103707
704.5	C38H74O8PN	PE(33:1)	0.0737739	0.060017	0.0246268	0.042655	0.144068	0.14673
706.5	C38H76O8PN	PE(33:0)	0.00615671	0.0106637	0	0	0.0217853	0.0377332
714.5	C39H72O8PN	PE(34:3)	0.659949	0.336878	0.164692	0.173777	0.085196	0.0847793
716.5	C39H74O8PN	PE(34:2)	67.1522	15.6712	73.412	6.13523	84.7807	9.01642
718.5	C39H76O8PN	PE(34:1)	3.93261	2.17114	3.8591	0.630106	5.03085	0.720827
720.5	C39H78O8PN	PE(34:0)	0.0254617	0.0374949	0	0	0.0108926	0.0188666
730.5	C40H76O8PN	PE(35:2)	1.70118	0.583353	0.218178	0.0227094	0.445431	0.237252
732.5	C40H78O8PN	PE(35:1)	0.577381	0.228155	0	0	0.0325483	0.0294024
734.6	C40H80O8PN	PE(35:0)	0.0183561	0.0317937	0.0295009	0.0510971	0.0325483	0.0294024
742.5	C41H76O8PN	PE(36:3)	0.171619	0.110844	0.0940181	0.0923958	0.23899	0.203286
744.5	C41H78O8PN	PE(36:2)	14.6048	3.92735	18.647	2.43881	21.3755	2.87649
746.6	C41H80O8PN	PE(36:1)	1.67218	0.549168	1.83983	0.419948	1.9184	0.39538
748.6	C41H82O8PN	PE(36:0)	0.0841417	0.0744767	0.0646455	0.0697232	0.0571864	0.0990497
758.6	C42H80O8PN	PE(37:2)	0.213091	0.184987	0	0	0.0245084	0.0424499
760.6	C42H82O8PN	PE(37:1)	0.177563	0.135335	0.0354011	0.0613165	0	0
762.6	C42H84O8PN	PE(37:0)	0.0433949	0.0751622	0	0	0	0
770.6	C43H80O8PN	PE(38:3)	0	0	0.00923507	0.0159956	0.00816948	0.01415
772.6	C43H82O8PN	PE(38:2)	0.0738805	0.127965	0.0554104	0.0959736	0.0490169	0.0848998
774.6	C43H84O8PN	PE(38:1)	0	0	0	0	0.0404584	0.070076
776.6	C43H86O8PN	PE(38:0)	0.0160869	0.014383	0	0	0	0
Total PE			113.597	28.5318	122.026	9.5648	139.506	13.3549
744.4	C35H67O13P	PI(26:0)	0.00907449	0.0157175	0.0285386	0.0494303	0.0288522	0.0272287
772.5	C37H71O13P	PI(28:0)	0.139142	0.241001	0.00390707	0.00676725	0.0180326	0.0312334
796.5	C39H71O13P	PI(30:2)	0.0737113	0.0362854	0.0319361	0.0276762	0.0504914	0.0544574
798.5	C39H73O13P	PI(30:1)	0.0613441	0.0118795	0.0163078	0.0282459	0.0386414	0.0378922
800.5	C39H75O13P	PI(30:0)	0	0	0.0244617	0.0323597	0.100983	0.174907
810.5	C40H73O13P	PI(31:2)	0.0201655	0.0349277	0.0108719	0.0188306	0.00240435	0.00416446
812.5	C40H75O13P	PI(31:1)	0	0	0.00271796	0.00470765	0.0297682	0.05156
814.5	C40H77O13P	PI(31:0)	0	0	0.00543593	0.0094153	0.0264479	0.045809
824.5	C41H75O13P	PI(32:2)	2.73254	0.918679	3.89818	1.47698	3.54585	0.579988
826.5	C41H77O13P	PI(32:1)	3.7001	0.906748	4.2163	1.01823	3.75102	0.131238
828.5	C41H79O13P	PI(32:0)	0	0	0.630567	0.65791	0.0877588	0.152003
838.5	C42H77O13P	PI(33:2)	0.127043	0.142617	0.0922409	0.050251	0.0558153	0.0746841
840.5	C42H79O13P	PI(33:1)	0.0524969	0.0510311	0.153678	0.103778	0.0947429	0.142795
842.5	C42H81O13P	PI(33:0)	0	0	0	0	0	0
850.5	C43H77O13P	PI(34:3)	0.0305113	0.0382225	0.134369	0.148018	0.178437	0.113458
852.5	C43H79O13P	PI(34:2)	8.87404	3.41619	13.1466	3.12968	11.8039	0.91877
854.5	C43H81O13P	PI(34:1)	16.6143	6.13828	17.9215	3.79064	15.7501	1.99088
866.5	C44H81O13P	PI(35:2)	0.106324	0.0266088	0.0688551	0.0634709	0.080603	0.085156
868.6	C44H83O13P	PI(35:1)	0.0940133	0.0702743	0.13352	0.0694802	0.128118	0.111584
870.6	C44H85O13P	PI(35:0)	0.00705794	0.0122247	0	0	0.0625131	0.108276
878.5	C45H81O13P	PI(36:3)	0.0386652	0.0520498	0.0856158	0.148291	0.0927393	0.0883595
880.6	C45H83O13P	PI(36:2)	5.39448	1.26412	7.73878	1.79257	7.09925	0.277287
882.6	C45H85O13P	PI(36:1)	19.3026	7.04433	18.9687	5.26354	17.8204	1.29023
908.6	C47H87O13P	PI(38:2)	0.252123	0.116376	0.10702	0.0950844	0.354642	0.344614
910.6	C47H89O13P	PI(38:1)	0.135328	0.182174	0.236463	0.0996143	0.155596	0.0322125
912.6	C47H91O13P	PI(38:0)	0.0332731	0.0576307	0	0	0	0
Total PI			57.7984	18.7114	67.6564	15.6207	61.3571	3.38642
704.4	C36H66O10PN	PS(30:2)	0.0452858	0.0404893	0.090991	0.157601	0.0344966	0.0597498
706.5	C36H68O10PN	PS(30:1)	0	0	0.0166095	0.0287684	0.0268307	0.0464721
708.5	C36H70O10PN	PS(30:0)	0.0561932	0.00841689	0.0693265	0.0984247	0.125027	0.0323311
732.5	C38H70O10PN	PS(32:2)	0.0449545	0.00673351	0.103268	0.0906896	0.174491	0.151367
734.5	C38H72O10PN	PS(32:1)	0.107681	0.175372	0	0	0.246769	0.427417
736.5	C38H74O10PN	PS(32:0)	0.0389961	0.0675433	0	0	0.151675	0.132095
746.5	C39H72O10PN	PS(33:2)	0.06108	0.105794	0	0	0.00383295	0.00663887
748.5	C39H74O10PN	PS(33:1)	0	0	0	0	0	0
750.5	C39H76O10PN	PS(33:0)	0.0389961	0.0675433	0.0389961	0.0675433	0	0
758.5	C40H72O10PN	PS(34:3)	0.227237	0.298067	0.0129987	0.0225144	0	0
760.5	C40H74O10PN	PS(34:2)	1.69989	0.618658	1.9202	0.329588	2.85026	0.815833
762.5	C40H76O10PN	PS(34:1)	0.0248844	0.0281035	0.147319	0.233012	0	0
764.5	C40H78O10PN	PS(34:0)	0.125375	0.217155	0.0249142	0.0431527	2.15119e-18	3.72598e-18
774.5	C41H76O10PN	PS(35:2)	0.0675094	0.11693	0.0129987	0.0225144	0	0
775.5	C41H77O10PN	PS(35:1)	0.0258369	0.0447509	0.00415237	0.00719211	0	0
778.6	C41H80O10PN	PS(35:0)	0.318093	0.490187	0.102004	0.0360583	0.0571293	0.0569476
786.5	C42H76O10PN	PS(36:3)	0	0	0	0	0	0
788.5	C42H78O10PN	PS(36:2)	0.403281	0.30036	0.438526	0.221773	0.497554	0.243599
790.6	C42H80O10PN	PS(36:1)	0.043329	0.0750481	0.0463982	0.0438684	0.0343141	0.0302171
792.6	C42H82O10PN	PS(36:0)	0.112656	0.195125	0.0803393	0.07151	0.0881579	0.152694
814.6	C44H80O10PN	PS(38:3)	0.00964421	0.0167043	0	0	0	0
816.6	C44H82O10PN	PS(38:2)	0	0	0	0	0.0229977	0.0199166
818.6	C44H84O10PN	PS(38:1)	0	0	0	0	0	0
Total PS			3.45092	1.01138	3.10904	0.365858	4.31353	0.505639
662.4	C35H65O8P	PA(32:2)	4.27206	1.73448	4.37124	1.57465	5.86903	1.24449
664.5	C35H67O8P	PA(32:1)	0.744595	0.353008	0.769327	0.727003	0.655776	0.212553
666.5	C35H69O8P	PA(32:0)	0.0941007	0.122594	0	0	0.147059	0.143524
688.5	C37H67O8P	PA(34:3)	0	0	0.00309778	0.00536551	0.0371734	0.0643861
690.5	C37H69O8P	PA(34:2)	18.6927	3.64714	16.6985	4.19311	24.2064	2.66041
692.5	C37H71O8P	PA(34:1)	1.94698	0.745961	1.87968	0.219552	2.67321	0.582678
716.5	C39H71O8P	PA(36:3)	0.139189	0.140449	0.194621	0.200009	0.251635	0.435845
718.5	C39H73O8P	PA(36:2)	4.30271	1.13018	5.53546	0.324442	5.8708	0.889727
720.5	C39H75O8P	PA(36:1)	1.3394	1.16277	0.691613	0.614193	1.2993	0.444669
Total PA			31.5317	6.84386	30.1436	6.02669	41.0104	3.26369
710.5	C36H69O10P	PG(30:1)	0.00666667	0.011547	0.134789	0.118473	0.158526	0.274574
712.5	C36H71O10P	PG(30:0)	0	0	0.0272947	0.0472758	1.10887	1.71941
736.5	C38H71O10P	PG(32:2)	0.367974	0.0197156	0.225374	0.192667	0.0478846	0.0829386
738.5	C38H73O10P	PG(32:1)	0.0358025	0.0620117	0.00388889	0.00673575	1.6491	2.73178
740.5	C38H75O10P	PG(32:0)	0.100592	0.0877188	0.0895894	0.155173	1.94066	3.36133
762.5	C40H73O10P	PG(34:3)	0.00539095	0.00933739	0	0	0.0394444	0.0683198
764.5	C40H75O10P	PG(34:2)	0.661045	0.610554	0.169887	0.0824116	1.50666	1.95469
766.5	C40H77O10P	PG(34:1)	0.233895	0.223674	0.356932	0.610085	3.90473	6.52213
768.5	C40H79O10P	PG(34:0)	0	0	0.292176	0.129472	0.87263	0.54214
794.6	C42H81O10P	PG(36:1)	0.105068	0.0437442	0.0972786	0.0930317	0.884724	1.24158
812.5	C44H75O10P	PG(38:6)	0.0442824	0.0389292	0	0	0	0
814.5	C44H77O10P	PG(38:5)	0.0759662	0.131577	0	0	0	0
Total PG			1.63668	0.859445	1.39721	0.773373	12.1132	18.3777
Total Polar Glycerolipids			550.6	119.098	523.616	26.6651	594.963	55.7855
936.688	C50H99O12PN	IPC(44:0-2)	1.96234	0.790606	2.31934	0.589718	2.30787	0.288445
952.683	C50H99O13PN	IPC(44:0-3)	30.9084	8.44656	39.8051	6.90084	43.7835	6.82742
964.719	C52H103O12PN	IPC(46:0-2)	4.12006	1.3769	6.34939	0.921971	5.865	1.73074
980.714	C52H103O13PN	IPC(46:0-3)	61.4809	19.4397	68.4371	10.0915	73.5283	8.48521
Total IPC			98.4717	30.0099	116.911	17.997	125.485	17.2926
1098.74	C56H109O17PN	MIPC(44:0-2)	0.0863599	0.0437623	0.787221	0.121384	0.136471	0.12275
1114.74	C56H109O18PN	MIPC(44:0-3)	2.90325	0.968129	15.572	1.6576	4.75131	1.01182
1126.77	C58H113O17PN	MIPC(46:0-2)	0.28016	0.134446	3.59634	0.666345	0.458154	0.291544
1142.77	C58H113O18PN	MIPC(46:0-3)	7.90304	2.47239	62.2232	9.89334	12.3577	2.8259
Total MIPC			11.1728	3.48658	82.1788	11.879	17.7036	4.04964
1340.76	C62H120O25P2N	M(IP)2C(44:0-2)	0	0	0	0	0	0
1356.75	C62H120O26P2N	M(IP)2C(44:0-3)	0	0	0	0	0	0
1368.79	C64H124O25P2N	M(IP)2C(46:0-2)	0	0	0	0	0	0
1384.79	C64H124O26P2N	M(IP)2C(46:0-3)	0	0	0	0	0	0
Total MI(IP)2C			0	0	0	0	0	0
650.586	C44H76O2N	Ergosterol ester16:1	0.0197628	0.021622	0.255953	0.0268866	0.411235	0.153914
652.601	C44H78O2N	Ergosterol ester16:0	0.000554774	0.000960897	0.0352234	0.0169284	0.021829	0.0191307
678.617	C46H80O2N	Ergosterol ester18:1	0.0152806	0.0099596	0.302831	0.146885	0.290032	0.0957585
680.632	C46H82O2N	Ergosterol ester18:0	0.0241383	0.014361	0.0229383	0.0186827	0.039075	0.0441123
Total Ergosterol Esters			0.0597365	0.0272845	0.616945	0.15393	0.762171	0.0446104
528.461	C31H62O5N	DAG(28:1)	0.0524089	0.0630983	0.0154766	0.0268062	0.00895828	0.0155162
554.477	C33H64O5N	DAG(30:2)	0	0	0	0	0.00204634	0.00354437
556.492	C33H66O5N	DAG(30:1)	0.0300313	0.0275365	0.0662368	0.0697803	0.00370187	0.00641182
582.508	C35H68O5N	DAG(32:2)	4.26578	0.589309	4.15825	0.754506	4.55855	0.158686
584.524	C35H70O5N	DAG(32:1)	0.495491	0.248983	0.396502	0.287792	0.450103	0.148741
608.524	C37H70O5N	DAG(34:3)	0.0110465	0.0191332	0.025957	0.0287813	0.00915713	0.0158606
610.539	C37H72O5N	DAG(34:2)	5.36101	0.834331	5.00022	0.590137	5.54947	0.518461
612.555	C37H74O5N	DAG(34:1)	0.636868	0.0784253	0.508336	0.124711	0.515561	0.0446454
638.57	C39H76O5N	DAG(36:2)	0.0152113	0.0132036	0.400073	0.0109418	0.325955	0.0328425
640.586	C39H78O5N	DAG(36:1)	0.0310581	0.0404934	0.00938315	0.0109593	0.0172739	0.0265557
Total DAG 16:1 containing (NL271)			10.8989	1.5486	10.5804	1.12331	11.4408	0.798023
528.461	C31H62O5N	DAG(28:1)	0	0	0	0	0	0
554.477	C33H64O5N	DAG(30:2)	0.0268491	0.0449742	0.0132717	0.0194142	0	0
556.492	C33H66O5N	DAG(30:1)	0.00119242	0.00120872	0.0602437	0.0843045	0	0
582.508	C35H68O5N	DAG(32:2)	0	0	0	0	0.029834	0.0261029
584.524	C35H70O5N	DAG(32:1)	0.767995	0.119306	0.381195	0.10876	0.605667	0.169179
608.524	C37H70O5N	DAG(34:3)	0	0	0.00391163	0.00677515	0.016246	0.0281389
610.539	C37H72O5N	DAG(34:2)	0.0147858	0.0170138	0.0741536	0.042839	0.000377149	0.000653242
612.555	C37H74O5N	DAG(34:1)	1.10651	0.0673681	0.944681	0.18701	1.25006	0.176309
638.57	C39H76O5N	DAG(36:2)	0.000854343	0.00147977	0	0	0.00491297	0.00850952
640.586	C39H78O5N	DAG(36:1)	0.0155723	0.0129609	0.0350927	0.00500828	0.0100284	0.0114834
Total DAG 16:0 containing (NL273)			1.93376	0.209347	1.51255	0.347547	1.91712	0.381269
528.461	C31H62O5N	DAG(28:1)	0.00189348	0.00327961	0.00511189	0.00513569	0.00287073	0.00497225
554.477	C33H64O5N	DAG(30:2)	0.0323496	0.0247386	0.0206312	0.0229097	0.00522132	0.00509607
556.492	C33H66O5N	DAG(30:1)	0.0142121	0.024616	0.0419342	0.0613808	0.0215471	0.0373206
582.508	C35H68O5N	DAG(32:2)	0.0939376	0.0613773	0.0985311	0.0458873	0.0513542	0.0444827
584.524	C35H70O5N	DAG(32:1)	0.0358291	0.0347043	0.0242871	0.0394822	0.0198483	0.0211318
608.524	C37H70O5N	DAG(34:3)	0	0	0	0	0.0189767	0.0328686
610.539	C37H72O5N	DAG(34:2)	5.8358	1.16632	5.46534	0.620628	5.84189	0.481373
612.555	C37H74O5N	DAG(34:1)	1.11582	0.0928722	1.13031	0.18288	0.984863	0.246848
638.57	C39H76O5N	DAG(36:2)	2.7442	0.454232	2.82148	0.354461	2.95423	0.189134
640.586	C39H78O5N	DAG(36:1)	1.43082	0.193392	1.57213	0.57372	1.33742	0.0825964
Total DAG 18:1 containing (NL299)			11.3049	1.59412	11.1798	1.16402	11.2382	0.482718
528.461	C31H62O5N	DAG(28:1)	0	0	0	0	0	0
554.477	C33H64O5N	DAG(30:2)	0.00892138	0.0154523	0.0174496	0.0197539	0.00796657	0.0137985
556.492	C33H66O5N	DAG(30:1)	0.0122322	0.0102649	0.00776558	0.0134504	0.0044998	0.00779389
582.508	C35H68O5N	DAG(32:2)	0.00734644	0.0127244	0.0107338	0.0129811	0	0
584.524	C35H70O5N	DAG(32:1)	0.0290295	0.0324452	0.0662	0.0755955	0.0194391	0.0277077
608.524	C37H70O5N	DAG(34:3)	0.00194146	0.0033627	0	0	0	0
610.539	C37H72O5N	DAG(34:2)	0.00288945	0.00500468	0.0101889	0.0176477	0.0105602	0.0182908
612.555	C37H74O5N	DAG(34:1)	0.828046	0.187738	0.646604	0.124312	0.884669	0.245226
638.57	C39H76O5N	DAG(36:2)	0.017702	0.0168976	0	0	0.0229069	0.0228204
640.586	C39H78O5N	DAG(36:1)	1.75312	0.202674	1.43677	0.199113	1.36935	0.144965
642.602	C39H80O5N	DAG(36:0)	0.00216173	0.00374423	0.0704886	0.0965994	0	0
Total DAG 18:0 containing (NL301)			2.66339	0.375603	2.2662	0.239327	2.31939	0.366214
764.674	C47H90O6N	TAG(44:2)	0.00323218	0.00559829	0.0166661	0.0143823	0	0
790.69	C49H92O6N	TAG(46:3)	0.0469687	0.0328293	0.0890068	0.107711	0.0190057	0.0226732
792.706	C49H94O6N	TAG(46:2)	0.0150253	0.0152103	0.0544467	0.0490114	0.0289055	0.0248742
818.721	C51H96O6N	TAG(48:3)	1.41667	0.175465	1.53293	0.360133	1.7668	0.242812
820.737	C51H98O6N	TAG(48:2)	0.524002	0.194918	0.340207	0.0699703	0.380195	0.109411
844.737	C53H98O6N	TAG(50:4)	0.00330517	0.00572473	0.0623824	0.0798682	0.00514452	0.00891058
846.752	C53H100O6N	TAG(50:3)	2.82898	0.918087	3.22764	0.0746876	3.30407	0.175734
848.768	C53H102O6N	TAG(50:2)	1.06306	0.209859	0.789736	0.0883793	1.03659	0.302978
874.784	C55H104O6N	TAG(52:3)	0.94616	0.26442	1.13347	0.166999	1.33286	0.071435
876.799	C55H106O6N	TAG(52:2)	0.434247	0.111112	0.296567	0.0810235	0.341756	0.0423565
Total TAG 16:1 containing (NL271)			7.28165	1.74474	7.54304	0.590046	8.21532	0.483265
766.69	C47H92O6N	TAG(44:1)	0.0089716	0.0122171	0	0	0	0
792.706	C49H94O6N	TAG(46:2)	0.00753362	0.00725368	0.0332353	0.0454969	0.0285439	0.0494395
794.721	C49H96O6N	TAG(46:1)	0.0158044	0.0115823	0.0306903	0.0531572	0.00727416	0.0125992
820.737	C51H98O6N	TAG(48:2)	0.214035	0.0170914	0.215577	0.0828442	0.288663	0.0747968
822.752	C51H100O6N	TAG(48:1)	0.143866	0.0559966	0.0821325	0.0605122	0.130191	0.0702578
846.752	C53H100O6N	TAG(50:3)	0.0181556	0.0224188	0.0335279	0.031762	0	0
848.768	C53H102O6N	TAG(50:2)	0.66734	0.133621	0.562	0.245887	0.633091	0.151322
850.784	C53H104O6N	TAG(50:1)	0.23666	0.0779977	0.271505	0.070779	0.18782	0.0699337
876.799	C55H106O6N	TAG(52:2)	0.27605	0.101324	0.245539	0.0671058	0.213368	0.148156
878.815	C55H108O6N	TAG(52:1)	0.0780682	0.0815606	0.0726753	0.017775	0.1235	0.0585765
Total TAG 16:0 containing (NL273)			1.66648	0.385812	1.54688	0.201438	1.61245	0.397927
792.706	C49H94O6N	TAG(46:2)	0.0145454	0.0127638	0.00526421	0.00456417	0.00680768	0.00694513
818.721	C51H96O6N	TAG(48:3)	0.0418047	0.0396801	0.0302438	0.0491122	0.0310202	0.0140657
820.737	C51H98O6N	TAG(48:2)	0.0287682	0.0145924	0.033551	0.0152511	0.0381521	0.0258965
846.752	C53H100O6N	TAG(50:3)	1.19635	0.255716	1.35329	0.265938	1.53482	0.165319
848.768	C53H102O6N	TAG(50:2)	0.540467	0.0312263	0.488878	0.260173	0.444834	0.0261034
872.768	C55H102O6N	TAG(52:4)	0.0414803	0.0331571	0.0053715	0.00930371	0.00187689	0.00180413
874.784	C55H104O6N	TAG(52:3)	1.88907	0.579437	2.22063	0.600095	2.20662	0.182526
876.799	C55H106O6N	TAG(52:2)	0.614223	0.256572	0.746215	0.0958793	0.576474	0.290513
902.815	C57H108O6N	TAG(54:3)	0.383362	0.293144	0.555963	0.176651	0.41138	0.172
904.83	C57H110O6N	TAG(54:2)	0.339754	0.157175	0.328916	0.243797	0.292276	0.0895196
Total TAG 18:1 containing (NL299)			5.08983	1.40157	5.76832	1.26302	5.54426	0.447737
794.721	C49H96O6N	TAG(46:1)	0.0152917	0.021479	0.0058744	0.0101748	0	0
820.737	C51H98O6N	TAG(48:2)	0.00676335	0.0117145	0.00483049	0.00836665	0.00518487	0.00898046
822.752	C51H100O6N	TAG(48:1)	0.0203526	0.0183698	0.00025992	0.000239762	0.0347025	0.032441
848.768	C53H102O6N	TAG(50:2)	0.143648	0.0769604	0.129054	0.0429218	0.136354	0.0520705
850.784	C53H104O6N	TAG(50:1)	0.0925161	0.0307617	0.0668775	0.00948731	0.114177	0.0372842
874.784	C55H104O6N	TAG(52:3)	0.00483086	0.00836729	0	0	0	0
876.799	C55H106O6N	TAG(52:2)	0.527606	0.207154	0.373345	0.0688346	0.472009	0.0779939
878.815	C55H108O6N	TAG(52:1)	0.248844	0.0277791	0.188519	0.0947926	0.221226	0.0521071
904.83	C57H110O6N	TAG(54:2)	0.162064	0.106027	0.129035	0.0547442	0.251196	0.0917634
906.846	C57H112O6N	TAG(54:1)	0.128863	0.122129	0.0852328	0.0075064	0.0364473	0.0220234
Total TAG 18:0 containing (NL301)			1.35078	0.467372	0.983029	0.130687	1.2713	0.152866
